# Supplementary material for: The Influence of Maternal Folate Status on Gestational Diabetes Mellitus: A Systematic Review and Meta-Analysis
Source: Nutrients. 2023 Jun 16;15(12):2766. doi: 10.3390/nu15122766 (PMC10300922; doi:10.3390/nu15122766)
Supplement: Supplementary file 1 [file nutrients-15-02766-s001.zip]

Archive with 3 entries (3 files):
- Figure S1.tif
- Figure S2.tif
- Supplemental tables.pdf
